# Supplementary material for: Emotion processing and electrodermal activity in young people who self-harm
Source: Nat Ment Health. 2025 Nov 5;3(11):1374–83. doi: 10.1038/s44220-025-00520-5 (PMC12589109; doi:10.1038/s44220-025-00520-5)
Supplement: Supplementary file 3 — Source data in Excel format. [file 44220_2025_520_MOESM3_ESM.xlsx]

## Sheet: Fig 2 Tones
					Cx	Controls	SHIx	SH Ideation	SHEx	SH enaction
	Mean	SD			1	2	2	4	3	1
Controls	3.61017	2.97041			1	8	2	1	3	2
SH Ideation	4.54167	2.55208			1	1	2	3	3	7
SH enaction	5.45614	3.96676			1	1	2	4	3	5
					1	13	2	5	3	14
					1	1	2	5	3	6
					1	1	2	5	3	1
					1	1	2	5	3	12
					1	3	2	3	3	1
					1	1	2	9	3	1
					1	4	2	11	3	1
					1	1	2	4	3	1
					1	1	2	1	3	14
					1	11	2	6	3	6
					1	1	2	3	3	1
					1	6	2	7	3	2
					1	1	2	4	3	7
					1	11	2	3	3	3
					1	7	2	3	3	1
					1	1	2	11	3	6
					1	2	2	4	3	6
					1	7	2	1	3	3
					1	1	2	5	3	15
					1	3	2	11	3	15
					1	6	2	1	3	3
					1	3	2	3	3	1
					1	6	2	1	3	14
					1	1	2	6	3	3
					1	1	2	1	3	1
					1	2	2	4	3	14
					1	2	2	11	3	7
					1	1	2	5	3	15
					1	2	2	3	3	1
					1	1	2	4	3	4
					1	1	2	2	3	1
					1	6	2	1	3	4
					1	1	2	1	3	9
					1	1	2	2	3	4
					1	1	2	14	3	13
					1	6	2	3	3	4
					1	1	2	7	3	9
					1	1	2	1	3	1
					1	15	2	4	3	1
					1	6	2	2	3	4
					1	2	2	1	3	1
					1	3	2	12	3	2
					1	11	2	3	3	9
					1	2	2	8	3	4
					1	1			3	2
					1	13			3	14
					1	3			3	7
					1	3			3	6
					1	1			3	1
					1	13			3	6
					1	1			3	1
					1	3			3	13
					1	1			3	1
					1	1
					1	2

## Sheet: Fig 3 MAST
				Phase 1	Phase 2	Phase 3	SD1	SD2	SD3
MAST_T1_mean_sqrt transformed	Control	61	Control	3.05029	2.94089	2.85297	0.767535	0.814999	0.834846
	SH Ideation	51	SH Ideation	2.97875	2.89751	2.80272	0.703874	0.683897	0.673222
	SH enaction	65	SH Enaction	3.21697	3.15649	3.08677	0.718046	0.693004	0.715625
	Total	177	Total	3.09089	3.00756	2.92249	0.734273	0.739725	0.754136
MAST_T2_mean_sqrt transformed	Control	61
	SH Ideation	51
	SH enaction	65
	Total	177
MAST_T3_mean_sqrt transformed	Control	61
	SH Ideation	51
	SH enaction	63
	Total	175

## Sheet: Table 1 demographics
Participant_ID	SH Group	Age	Sex	Education	Employment
202	Control	18	Male	degree	student
204	Control	20	Male	degree	student
205	Control	25	Male	postgraduate qualification	student
206	Control	24	Female	postgraduate qualification	student
207	Control	23	Male	degree	student
208	Control	20	Female	degree	student
209	Control	24	Female	degree	student
210	Control	19	Male	Highers/ A-levels	student
211	Control	23	Female	postgraduate qualification	student
212	Control	22	Male	degree	sporadically employed
213	Control	22	Female	degree	student
214	Control	23	Female	Highers/ A-levels	student
215	Control	22	Male	degree	student
216	Control	22	Female	degree	sporadically employed
217	Control	25	Female	degree	student
218	Control	25	Female	postgraduate qualification	student
219	Control	23	Male	degree	student
220	Control	18	Female	degree	unemployed past 1-6 months
221	Control	23	Female	postgraduate qualification	student
222	Control	19	Male	Highers/ A-levels	student
223	Control	22	Male	degree	sporadically employed
224	Control	20	Female	Highers/ A-levels	student
225	Control	17	Male	Highers/ A-levels	unemployed past 1-6 months
226	Control	24	Male	degree	student
227	Control	25	Male	degree	regularly employed
228	Control	19	Male	Highers/ A-levels	regularly employed
229	Control	17	Male	Highers/ A-levels	student
230	Control	17	Male	Highers/ A-levels	student
231	Control	17	Female	degree	student
232	Control	18	Female	Highers/ A-levels	student
233	Control	20	Male	degree	student
234	Control	24	Male	degree	student
235	Control	22	Female	degree	student
236	Control	22	Female	degree	student
237	Control	24	Female	degree	student
238	Control	19	Female	Highers/ A-levels	student
239	Control	20	Female	postgraduate qualification	student
240	Control	19	Male	Highers/ A-levels	student
241	Control	25	Male	postgraduate qualification	student
242	Control	25	Female	postgraduate qualification	student
243	Control	18	Male	Highers/ A-levels	regularly employed
244	Control	19	Female	Highers/ A-levels	student
245	Control	22	Male	degree	student
246	Control	18	Female	Highers/ A-levels	student
247	Control	25	Male	postgraduate qualification	student
248	Control	25	Female	degree	student
249	Control	24	Male	postgraduate qualification	student
250	Control	18	Male	Highers/ A-levels	regularly employed
251	Control	21	Male	degree	student
252	Control	23	Male	postgraduate qualification	student
253	Control	24	Male	postgraduate qualification	student
254	Control	23	Male	postgraduate qualification	student
255	Control	20	Female	degree	student
256	Control	21	Male	degree	student
257	Control	22	Female	Highers/ A-levels	sporadically employed
258	Control	20	Female	Highers/ A-levels	student
259	Control	21	Female	postgraduate qualification	student
260	Control	18	Male	Highers/ A-levels	student
261	Control	21	Female	Highers/ A-levels	student
262	Control	23	Female	postgraduate qualification	student
263	Control	20	Female	Highers/ A-levels	sporadically employed
264	Control	23	Female	degree	student
302	SH Ideation	20	Female	Highers/ A-levels	regularly employed
303	SH Ideation	25	Female	degree	student
304	SH Ideation	21	Female	Highers/ A-levels	student
305	SH Ideation	19	Female	Highers/ A-levels	student
306	SH Ideation	22	Female	Standard grades/ GCSE	student
307	SH Ideation	18	Male	Highers/ A-levels	student
308	SH Ideation	21	Male	degree	student
309	SH Ideation	20	Male	Highers/ A-levels	student
310	SH Ideation	22	Female	postgraduate qualification	student
311	SH Ideation	24	Female	postgraduate qualification	student
312	SH Ideation	17	Female	Highers/ A-levels	student
313	SH Ideation	16	Male	Standard grades/ GCSE	student
314	SH Ideation	22	Female	Highers/ A-levels	student
315	SH Ideation	20	Male	Highers/ A-levels	student
316	SH Ideation	25	Female	degree	unemployed >6 months
317	SH Ideation	20	Male	Highers/ A-levels	student
318	SH Ideation	18	Female	Highers/ A-levels	sporadically employed
319	SH Ideation	24	Female	postgraduate qualification	student
320	SH Ideation	18	Female	Highers/ A-levels	unemployed past 1-6 months
321	SH Ideation	19	Male	degree	student
322	SH Ideation	21	Female	degree	student
323	SH Ideation	18	Male	Highers/ A-levels	sporadically employed
324	SH Ideation	18	Male	Highers/ A-levels	student
325	SH Ideation	18	Female	Highers/ A-levels	student
326	SH Ideation	19	Female	degree	sporadically employed
327	SH Ideation	20	Female	Highers/ A-levels	unemployed past 1-6 months
328	SH Ideation	23	Male	postgraduate qualification	student
329	SH Ideation	23	Male	postgraduate qualification	student
330	SH Ideation	22	Male	postgraduate qualification	student
331	SH Ideation	21	Female	postgraduate qualification	student
332	SH Ideation	19	Male	Highers/ A-levels	student
334	SH Ideation	21	Female	postgraduate qualification	student
335	SH Ideation	23	Female	degree	student
336	SH Ideation	23	Female	degree	student
337	SH Ideation	20	Female	degree	student
338	SH Ideation	21	Male	degree	sporadically employed
339	SH Ideation	20	Male	degree	student
340	SH Ideation	25	Female	postgraduate qualification	student
341	SH Ideation	20	Male	Highers/ A-levels	student
342	SH Ideation	24	Male	postgraduate qualification	student
343	SH Ideation	22	Female	postgraduate qualification	student
344	SH Ideation	20	Female	degree	student
345	SH Ideation	20	Female	Highers/ A-levels	student
346	SH Ideation	20	Female	degree	student
347	SH Ideation	20	Female	degree	student
348	SH Ideation	23	Male	postgraduate qualification	student
349	SH Ideation	23	Male	degree	regularly employed
350	SH Ideation	21	Male	Highers/ A-levels	student
351	SH Ideation	23	Female	degree	student
352	SH Ideation	24	Male	Standard grades/ GCSE	unemployed >6 months
353	SH Ideation	24	Male	degree	student
404	SH enaction	22	Female	Highers/ A-levels	student
405	SH enaction	21	Male	Highers/ A-levels	student
406	SH enaction	20	Male	Highers/ A-levels	student
407	SH enaction	23	Female	degree	regularly employed
408	SH enaction	25	Female	degree	sporadically employed
409	SH enaction	22	Female	Highers/ A-levels	student
410	SH enaction	19	Female	Highers/ A-levels	regularly employed
411	SH enaction	20	Female	Highers/ A-levels	unemployed >6 months
412	SH enaction	19	Female	Highers/ A-levels	regularly employed
413	SH enaction	23	Female	postgraduate qualification	student
414	SH enaction	20	Male	degree	unemployed >6 months
415	SH enaction	18	Female	Highers/ A-levels	student
416	SH enaction	18	Male	Highers/ A-levels	student
417	SH enaction	18	Female	Highers/ A-levels	student
418	SH enaction	18	Female	degree	student
419	SH enaction	20	Male	degree	student
420	SH enaction	20	Female	Highers/ A-levels	student
421	SH enaction	20	Female	Highers/ A-levels	student
422	SH enaction	25	Male	degree	student
423	SH enaction	23	Female	degree	student
424	SH enaction	23	Female	degree	student
425	SH enaction	21	Female	degree	student
426	SH enaction	21	Female	degree	student
427	SH enaction	21	Male	Highers/ A-levels	student
428	SH enaction	24	Female	postgraduate qualification	student
429	SH enaction	23	Male	postgraduate qualification	student
430	SH enaction	17	Female	Highers/ A-levels	student
431	SH enaction	20	Female	Highers/ A-levels	student
432	SH enaction	22	Male	HNC/ NQ/ SVQ	student
433	SH enaction	23	Female	Highers/ A-levels	student
434	SH enaction	23	Female	degree	regularly employed
435	SH enaction	22	Female	degree	student
436	SH enaction	20	Female	Highers/ A-levels	student
437	SH enaction	21	Male	Highers/ A-levels	sporadically employed
438	SH enaction	17	Female	Highers/ A-levels	student
439	SH enaction	21	Female	degree	student
440	SH enaction	19	Female	Highers/ A-levels	student
441	SH enaction	17	Female	Highers/ A-levels	student
442	SH enaction	21	Female	degree	student
443	SH enaction	17	Female	Highers/ A-levels	sporadically employed
444	SH enaction	18	Female	degree	student
445	SH enaction	24	Female	Highers/ A-levels	student
446	SH enaction	20	Male	degree	student
447	SH enaction	19	Female	Standard grades/ GCSE	student
448	SH enaction	24	Male	degree	student
449	SH enaction	24	Female	postgraduate qualification	student
450	SH enaction	20	Male	Highers/ A-levels	student
451	SH enaction	21	Female	degree	student
452	SH enaction	21	Female	Highers/ A-levels	unemployed >6 months
453	SH enaction	22	Female	postgraduate qualification	student
454	SH enaction	24	Female	postgraduate qualification	student
455	SH enaction	24	Male	postgraduate qualification	student
456	SH enaction	23	Male	Highers/ A-levels	student
457	SH enaction	19	Male	Highers/ A-levels	student
458	SH enaction	24	Male	degree	student
459	SH enaction	25	Female	postgraduate qualification	sporadically employed
460	SH enaction	25	Female	degree	regularly employed
461	SH enaction	19	Male	Highers/ A-levels	student
462	SH enaction	25	Male	postgraduate qualification	student
463	SH enaction	16	Female	Highers/ A-levels	unemployed past 1-6 months
464	SH enaction	16	Female	Standard grades/ GCSE	student
465	SH enaction	25	Female	HNC/ NQ/ SVQ	regularly employed
466	SH enaction	17	Female	Highers/ A-levels	regularly employed
467	SH enaction	23	Female	postgraduate qualification	unemployed >6 months
468	SH enaction	16	Female	Highers/ A-levels	student
469	SH enaction	16	Female	Highers/ A-levels	student
470	SH enaction	20	Female	degree	student

## Sheet: Table 2 history
Participant_ID	SH Group	Depression	ADHD	Irritability	Mania/bipolar	Panic attacks	Other anxiety	Drug/alcohol	Other emotional
202	Control	No	No	No	No	No	No	No
204	Control	No	No	No	No	No	No	No	No
205	Control	No	No	No	No	No	No	No	No
206	Control	No	No	No	No	No	No	No	No
207	Control	No	No	No	No	No	No	No	No
208	Control	No	No	No	No	No	No	No	No
209	Control	No	No	No	No	No	No	No	No
210	Control	No	No	No	No			No	No
211	Control	No	No	No	No	No	No	No	No
212	Control	No	No	No	No	No	No	No	No
213	Control	No	No	No	No	No	No	No	No
214	Control	No	No	No	No	No	No	No	No
215	Control	No	No	No	No	No	No	No	No
216	Control	No	No	No	No	No	No	No	No
217	Control	No	No	No	No	No	No	No	No
218	Control	No	No	No	No	No	No	No	No
219	Control	No	No	No	No	No	No	No	No
220	Control	No	No	No	No	No	No	No	No
221	Control	No	No	No	No	No	No	No	No
222	Control	No	No	No	No	No	No	No	No
223	Control	No	No	No	No	No	No	No	No
224	Control	No	No	No	No	No	No	No	No
225	Control	No	No	No	No	No	unknown	No	No
226	Control	No	No	No	No	No	No	No	No
227	Control	No	No	No	No	No	No	No	No
228	Control	No	No	No	No	No	No	No	No
229	Control	No	No	No	No	No	No	No	No
230	Control	No	No	No	No	No	No	No	No
231	Control	No	No	No	No	No	No	No	No
232	Control	No	No	No	No	No	unknown	No	No
233	Control	No	No	No	No	No	No	No	No
234	Control	No	No	No	No	No	No	No	No
235	Control	No	No	No	No	No	No	No	No
236	Control	No	No	No	No	No	No	No	No
237	Control	No	No	No	No	No	No	No	No
238	Control	No	No	No	No	No	No	No	No
239	Control	No	No	No	No	No	No	No	No
240	Control	No	No	No	No	No	No	No	No
241	Control	No	No	No	No	No	No	No	No
242	Control	No	No	No	No	No	No	No	No
243	Control	No	No	No	No	No	No	No	unknown
244	Control	No	No	No	No	No	No	No	No
245	Control	No	No	No	No	No	No	No	No
246	Control	No	No	No	No	No	No	No	No
247	Control	No	No	No	No	No	No	No	No
248	Control	No	No	No	Yes	No	No	No	No
249	Control	No	No	No	No	No	No	No	No
250	Control	No	No	No	No	No	No	No	No
251	Control	No	No	No	No	No	No	No	No
252	Control	No	No	No	No	No	No	No	No
253	Control	No	No	No	No	No	No	No	No
254	Control	No	No	No	No	No	No	No	No
255	Control	No	No	No	No	No	No	No	No
256	Control	No	No	No	No	No	No	No	No
257	Control	No	No	No	No	No	No	No	No
258	Control	No	No	No	No	No	No	No	No
259	Control	No	No	No	No	No	No	No	No
260	Control	No	No	No	No	No	No	No	No
261	Control	No	No	No	No	No	No	No	No
262	Control	No	No	No	No	No	No	No	No
263	Control	No	No	No	No	No	No	No	No
264	Control	No	No	No	No	No	No	No	No
302	SH Ideation	No	No	No	No	unknown	No	No
303	SH Ideation	No	No	No	No	unknown	No	No	No
304	SH Ideation	No	No	No	No	unknown	No	No	No
305	SH Ideation	Yes	No	No	No	Yes	Yes	No	No
306	SH Ideation	Yes	No	No	No	Yes	Yes	No	unknown
307	SH Ideation	No	No	No	No	No	No	No	No
308	SH Ideation	No	No	No	No	No	No	No	No
309	SH Ideation	No	No	No	No	No	No	No	No
310	SH Ideation	No	No	No	No	No	No	No	No
311	SH Ideation	No	No	Yes	No	No	No	No	No
312	SH Ideation	Yes	No	No	No	No	Yes	No	No
313	SH Ideation	No	No	No	No	No	No	No	No
314	SH Ideation	Yes	No	No	No	No	unknown	No	No
315	SH Ideation	Yes	No	No	No	No	Yes	No	No
316	SH Ideation	Yes	No	No	No	Yes	unknown	No
317	SH Ideation	Yes	No	No	No	No	No	No	No
318	SH Ideation	No	No	No	No	No	unknown	No	No
319	SH Ideation	Yes	No	No	No	No	Yes	No	unknown
320	SH Ideation	No	No	No	No	unknown	unknown	No	No
321	SH Ideation	No	No	No	No	No	No	No	No
322	SH Ideation	No	No	No	No	No	No	No	No
323	SH Ideation	No	No	No	No	No	No	No	No
324	SH Ideation	888	No	No	No	No	No	No	No
325	SH Ideation	Yes	No	No	No	Yes	Yes	No	No
326	SH Ideation	No	No	No	No	No	No	No	No
327	SH Ideation	No	No	No	No	Yes	Yes	No	Yes
328	SH Ideation	Yes	No	No	Yes	No	Yes	No	No
329	SH Ideation	No	No	No	No	No	No	No	No
330	SH Ideation	Yes	No		No	Yes	Yes	No	No
331	SH Ideation	No	No	No	unknown	unknown	unknown	No	unknown
332	SH Ideation	No	No	No	No	No	No	No	No
334	SH Ideation	No	No	No	No	Yes	Yes	No	No
335	SH Ideation	No	No	No	No	No	No	No	No
336	SH Ideation	Yes	No	No	No	No	Yes	No	No
337	SH Ideation	No	No	No	No	No	No	No	No
338	SH Ideation	Yes	No	No	No	No	Yes	No	No
339	SH Ideation	No	No	No	No	unknown	unknown	No	No
340	SH Ideation	No	No	No	No	No	No	No	unknown
341	SH Ideation	No	No	No	No	No	No	No
342	SH Ideation	No	No	No	Yes	No	No	No	No
343	SH Ideation	No	No	No	No	No	No	No	No
344	SH Ideation	No	No	No	No	No	No	No	No
345	SH Ideation	No	No	No	No	No	No	No	No
346	SH Ideation	No	No	No	No	No	No	No	No
347	SH Ideation	No	No	No	No	No	No	No	No
348	SH Ideation	No	No	No	No	No	No	No	No
349	SH Ideation	No	No	No	No	No	No	No	No
350	SH Ideation	No	No	No	No	No	No	No	No
351	SH Ideation	No	No	No	No	No	No	No	No
352	SH Ideation	No	No	No	No	No	No	No	No
353	SH Ideation	Yes	No	No	No	Yes	No	No	No
404	SH enaction	Yes	No	No	No	No	Yes	No	No
405	SH enaction	Yes				Yes	Yes	Yes	Yes
406	SH enaction	No	No	No	No	No	No	No	No
407	SH enaction	Yes	No	No	No	No	Yes	No	No
408	SH enaction	Yes	No	No	No	No	No	No	No
409	SH enaction	No	No	No	No	No	No	No	No
410	SH enaction	Yes	No	No	No	No	No	No	No
411	SH enaction	No	No	No	No	unknown	unknown	No	No
412	SH enaction	No	No	No	No	No	unknown	No	unknown
413	SH enaction	Yes	No	No	No	No	No	No	No
414	SH enaction	Yes	No	No	No	Yes	Yes	No	No
415	SH enaction	Yes	No	No	unknown	No	Yes	unknown	Yes
416	SH enaction	Yes	No	No	No	No	No	No	No
417	SH enaction	Yes	No	No	No	unknown	Yes	No	unknown
418	SH enaction	Yes	No	No	No	Yes	Yes	No	No
419	SH enaction	Yes	No	No	No	No	Yes	No	No
420	SH enaction
421	SH enaction	Yes	No	No	No	No	No	No	No
422	SH enaction	Yes	No	No	No	No	No	No	No
423	SH enaction	No	No	No	No	No	No	No	No
424	SH enaction	No	No	No	No	Yes	No	No	No
425	SH enaction	No	No	No	No	No	No	No	No
426	SH enaction	Yes	No	No	No	No	Yes	No	No
427	SH enaction	No	No	No	No	No	No	No	No
428	SH enaction	Yes	No	No	No	No	Yes	No	No
429	SH enaction	Yes	No	No	No	No	Yes	No	No
430	SH enaction	No	No	No	No	No	No	Yes	No
431	SH enaction	Yes	No	No	No	unknown		No	unknown
432	SH enaction	No	No	No
433	SH enaction	No	No	No	No	No	unknown	No	No
434	SH enaction	No	No	No	No	No	No	No	No
435	SH enaction	Yes	Yes	No	No	Yes	Yes	No	Yes
436	SH enaction	Yes	No	No	No	No	No	No	Yes
437	SH enaction	Yes	No	No	No	No	Yes	No	Yes
438	SH enaction	Yes	No	No	unknown	unknown	Yes	No	No
439	SH enaction	Yes	No	Yes	No	Yes	Yes	No	No
440	SH enaction	Yes	No	No	No	unknown	unknown	No	unknown
441	SH enaction	Yes	No	No	unknown	No	unknown	No	No
442	SH enaction	No	No	No	No	No	No	No	No
443	SH enaction	No	No	No	No	No	No	No	No
444	SH enaction	Yes	No	No	No	No	Yes	No	No
445	SH enaction	No	No	No	No	No	No	No	unknown
446	SH enaction	Yes	No	No	unknown	unknown	unknown	No	No
447	SH enaction	Yes	No	No	No	unknown	No	No	No
448	SH enaction	Yes	No	No	No	unknown	Yes	unknown	No
449	SH enaction	No	No	No	No	No	No	No	No
450	SH enaction	Yes	No	No	No	No	Yes	No	No
451	SH enaction	No	No	No	No	No	No	No	No
452	SH enaction	No	No	No	No	No	No	No	No
453	SH enaction	Yes	No	No	No	No	No	No	No
454	SH enaction	Yes	No	No	No	No	Yes	No	No
455	SH enaction	No	No	No	No	No	No	No	unknown
456	SH enaction	No	No	No	No	No	No	No	No
457	SH enaction	No	No	No	No	No	No	No	No
458	SH enaction	Yes	No	No	No	No	Yes	No	unknown
459	SH enaction		No	No	No	No	No	No	No
460	SH enaction	Yes	No	No	No	Yes	Yes	No	Yes
461	SH enaction	Yes	No	No	No	Yes	No	No
462	SH enaction	No	No	No	No	No	No	No	No
463	SH enaction	No	No	No	No	No	No	No	No
464	SH enaction	No	No	No	No	No	No	No	No
465	SH enaction	No	Yes	No	No	No	No	No	Yes
466	SH enaction	No	No	No	No	No	No	No	No
467	SH enaction	Yes	No	No	No	No	Yes	No	No
468	SH enaction	No	No	No	No	No	No	No	No
469	SH enaction	No	No	No	No	Yes	Yes	No	No
470	SH enaction	Yes	No	No	No	No	No	No	No

## Sheet: Table 3 SH group 
Participant_ID	SH Group	SH Age onset	SH No. lifetime	SH No. last year	SA age onset	SA lifetime	SA last year
404	SH enaction	13	200	10
405	SH enaction				15	5	3
406	SH enaction	15	100	1
407	SH enaction	10	100	10	11	5
408	SH enaction				24	1
409	SH enaction	18	10	2
410	SH enaction	14	too many to count	too many/dk
411	SH enaction	16	too many to count	3
412	SH enaction	13	too many to count	too many/dk
413	SH enaction	16	8	4	17	5	3
414	SH enaction	14	200	100	14	2	1
415	SH enaction	12	9	3	18	1	1
416	SH enaction	13	15	2
417	SH enaction	14	100	16	16	1
418	SH enaction	16	100	5	17	1	1
419	SH enaction				18	1
420	SH enaction
421	SH enaction	15	60	5
422	SH enaction	13	100	6
423	SH enaction	15	too many to count	2	16	3
424	SH enaction	16	30	3	18	1
425	SH enaction	19	10	3
426	SH enaction	13	100	1	13	2
427	SH enaction	17	1	1
428	SH enaction	23	10	10	16	1
429	SH enaction	16	10	3
430	SH enaction	12	10	2
431	SH enaction	14	100	30	14	too many to count	too many to count
432	SH enaction
433	SH enaction	11	50	4
434	SH enaction	14	300	5	15	1
435	SH enaction	13	12	2	14	3	1
436	SH enaction	4	1005	60	19	1	1
437	SH enaction	16	20	2	18	1
438	SH enaction	13	75	2	15	1
439	SH enaction	11	20	1	20	1
440	SH enaction	15	10	1	missing	too many to count	too many to count
441	SH enaction	12	500	100	15	3	1
442	SH enaction	20	3	2
443	SH enaction	12	20	3	13	1
444	SH enaction	13	70	2	16	2	1
445	SH enaction	14	50	5
446	SH enaction	18	40	10	19	1
447	SH enaction	13	too many to count	too many/dk	13	4
448	SH enaction	16	30	1
449	SH enaction	13	8	2
450	SH enaction	14	40	10
451	SH enaction	14	too many to count	1	15	1
452	SH enaction	15	50	7
453	SH enaction	12	10	5
454	SH enaction	15	12	0	23	1	1
455	SH enaction	16	200	24
456	SH enaction	7	50	3	missing	3
457	SH enaction	17	5	1	17	1
458	SH enaction	24	3	too many/dk
459	SH enaction	12		4
460	SH enaction	14	1000	265
461	SH enaction	11	9	2	14	2
462	SH enaction	missing	20	15
463	SH enaction	13	30	1	13	3
464	SH enaction	13	100	4	15	1	1
465	SH enaction	12	100	5	20	1
466	SH enaction	12	500	3	14	2
467	SH enaction	14	13	12	23	1	1
468	SH enaction	11	50	3
469	SH enaction	13	6	2
470	SH enaction	12	900	too many/dk	17	1

## Sheet: All data for analysis
PS_ID	Group	Tones_hab_rate	MAST_mean_sqtrans	Baseline_SCL_meansqtrans	Baseline_mean_amp_sqtrans	MAST_NS_SCR_count	MAST_NS_SCR_min	Tones_NRs	MAST_T1_SCL_tonic_mean	MAST_T2_SCL_tonic_mean	MAST_T3_SCL_tonic_mean	MAST_T1_mean_sqrt	MAST_T2_mean_sqrt	MAST_T3_mean_sqrt	T1_mean_log	T2_mean_log	T3_mean_log	IAPS1_POSITIVE	IAPS1_NEGATIVE	IAPS1_POS_LOG	IAPS1_NEG_LOG	IAPS2_POSTITIVE	IAPS2_NEGATIVE	IAPS2_POS_LOG	IAPS2_NEG_LOG
202	1	2	4.95828	3.84023	0.593106	124	13.7778	1	23.5218	24.6951	25.4939	4.84993	4.96941	5.04915	1.37147	1.39261	1.40644					0.0228701	0.016009	-1.64073	-1.79563
204	1	8	2.90111	2.36029	0.844399	7	0.777778	1	11.2787	7.9614	6.60257	3.35837	2.82159	2.56955	1.05226	0.900989	0.819713
205	1	1	2.74885	2.45924	0.353044	85	9.44444	1	7.78717	7.6031	7.2382	2.79055	2.75737	2.69039	0.89138	0.880991	0.859631	0.282826	0.392603	-0.54848	-0.406047	0.327804	0.279777	-0.484386	-0.553188
206	1	1	2.91662	2.42353	0.231804	43	4.77778	1	8.90419	8.63847	7.77435	2.98399	2.93913	2.78825	0.949595	0.936437	0.890664	0.0625115	0.115875	-1.20404	-0.93601	0.0647985		-1.18844
207	1	1	2.92166	2.40041	0.49411	89	9.88889	1	8.99611	8.19239	8.22468	2.99935	2.86224	2.86787	0.954055	0.913411	0.915119					0.706685	0.0147385	-0.150774	-1.83155
208	1	1	1.07847	1.09327	0.228913	32	3.55556	1	1.16327	1.16516	1.13738	1.07855	1.07943	1.06648	0.065682	0.0663859	0.0559071
209	1	1	2.38296	1.88354	0.496725	64	7.11111	1	5.82056	5.65279	5.34822	2.41258	2.37756	2.31262	0.764964	0.752263	0.728209		0.100628		-0.99728
210	1	3	3.81408	2.88795	0.711429	110	12.2222	1	15.834	14.6785	13.2014	3.9792	3.83125	3.63337	1.19959	1.16668	1.12062	0.827134	1.26456	-0.0824242	0.10194	0.763098	0.135696	-0.11742	-0.867434
211	1	1	3.66237	3.26731	0.748406	117	13	1	13.4278	13.6285	13.5337	3.66439	3.69167	3.67882	1.128	1.13445	1.13142					1.792		0.253337
212	1	4	1.71805	1.77543	0.56617	75	8.33333	1	3.8876	2.66622	2.8055	1.9717	1.63286	1.67496	0.589681	0.425895	0.448011	0.662215	0.592335	-0.179001	-0.227433
213	1	1	2.83207	2.11534	0.378955	144	16	1	7.91468	7.88905	8.47809	2.8133	2.80875	2.91172	0.898434	0.897025	0.928298	0.288163	0.599196	-0.540362	-0.222431	0	0.341526		-0.466576
214	1	1	2.19383	1.47248	0.370672	83	9.22222	1	5.15216	4.42938	5.0655	2.26984	2.10461	2.25067	0.71199	0.646343	0.704622
215	1	1	3.94056	2.86184	0.629084	165	18.3333	1	16.54	15.1366	15.3175	4.06694	3.89057	3.91376	1.21854	1.18003	1.18519	0.0701348	0.498059	-1.15407	-0.302719	0.0609868	0.234799	-1.21476	-0.629303
216	1		1.96749	1.67491	0.593662	18	2	0	6.26122	3.55665	2.63342	2.50224	1.88591	1.62278	0.796659	0.551041	0.420521
217	1	11	2.49065	2.23535	0.521947	45	5	1	7.62939	6.04181	5.01041	2.76213	2.45801	2.23839	0.88249	0.781167	0.699873	1.04745	0.409222	0.0201327	-0.388041
218	1	1	3.82612	2.66012	0.590567	137	15.2222	1	13.8448	14.779	15.2382	3.72086	3.84435	3.90362	1.14129	1.16965	1.18293		0.672685		-0.172188	0.0106727	0.0856357	-1.97173	-1.06735
219	1	6	2.50487	1.90575	0.681151			1	6.8587	6.17195	5.51167	2.61891	2.48434	2.3477	0.836242	0.790423	0.741283		0.957188		-0.0190027	2.22754	0.381676	0.347826	-0.418305
220	1	1	1.42363	1.24467	0.32198	36	4	1	3.07455	1.82606	1.46144	1.75344	1.35132	1.2089	0.487781	0.261516	0.164782	0.266817		-0.573786		0.0686102	0.0381168	-1.16361	-1.41888
221	1		1.38082	1.07038	0.255423	46	5.11111	0	2.64674	1.7916	1.62541	1.62688	1.33851	1.27492	0.422711	0.253241	0.210963
222	1	11	3.4814	2.87371	0.480114	143	15.8889	1	12.4155	11.8668	11.7287	3.52356	3.44482	3.42472	1.09396	1.07433	1.06925	0.475697	0.201638	-0.322669	-0.695428	0.0564128	0.0312557	-1.24862	-1.50507
223	1	7	2.62415	1.88025	0.459928	96	10.6667	1	7.40431	7.07141	6.1986	2.72109	2.65921	2.4897	0.869484	0.849506	0.792294	0.397939	0.309508	-0.400183	-0.509328	0.569083	0.18296	-0.244824	-0.737643
224	1	1	3.64401	2.71468	0.376851	124	13.7778	1	13.1326	13.2517	13.3024	3.62389	3.64029	3.64725	1.11835	1.12227	1.12393	0.217011	0.183875	-0.663517	-0.735477		0.148909		-0.827078
225	1	13	3.16869	2.71056	0.531468	131	14.5556	1	9.61884	10.7656	9.08091	3.10143	3.2811	3.01345	0.983123	1.03204	0.958129	0.747089	0.544307	-0.126628	-0.264156	0.291974	0.0823322	-0.534655	-1.08443
226	1	2	1.37098	1.25648	0.185081	26	2.88889	1	1.89333	1.88307	1.81099	1.37598	1.37225	1.34573	0.277226	0.274867	0.257915
227	1		1.56505	1.10052	0.345643	51	5.66667	0	2.76917	2.46668	1.77818	1.66408	1.57057	1.33348	0.442349	0.392113	0.249976	0.100628	0.00457401	-0.99728	-2.3397
228	1	7	2.55189	2.04187	0.454033	57	6.33333	1	6.38407	6.3684	6.39026	2.52667	2.52357	2.5279	0.805098	0.80403	0.805519		0.013722		-1.86258	0.00876686	0.193125	-2.05716	-0.714162
229	1	1	3.41175	2.76798	0.500619	128	14.2222	1	11.7504	11.5183	11.8793	3.42789	3.39386	3.44663	1.07005	1.06139	1.07479	0.884309	0.327042	-0.053396	-0.485397	0.0190584	1.16332	-1.71991	0.0657005
230	1	3	3.19322	2.09452	0.400076	104	11.5556	1	10.25	10.0196	10.0377	3.20157	3.16538	3.16823	1.01073	1.00085	1.00163	0.325136	0.0721677	-0.487935	-1.14166	0.0121974	0.0604786	-1.91373	-1.2184
231	1	6	2.85864	1.8645	0.373008	123	13.6667	1	8.68517	8.08714	7.872	2.94706	2.84379	2.80571	0.938779	0.907795	0.896085
232	1	3	4.40496	4.27059	0.589617	106	11.7778	1	20.732	19.5487	17.8297	4.55324	4.42139	4.22252	1.31664	1.29112	1.25114		0.481034		-0.317825
233	1	6	3.42699	2.10947	0.415826	108	12	1	11.6767	11.8191	11.7055	3.41711	3.4379	3.42134	1.06732	1.07259	1.06839	0.328185	0.618508	-0.483881	-0.208655	0.147893	0.19592	-0.830052	-0.707921
234	1	1	3.76269	3.44681	0.57423	59	6.55556	1	15.4505	13.9118	13.2468	3.93072	3.72985	3.63962	1.18894	1.14338	1.12211	0.460451		-0.336817
235	1	1	3.07043	2.32105	0.938009	35	3.88889	1	9.65771	9.41604	9.18993	3.10769	3.06856	3.03149	0.984874	0.973868	0.963312	1.28453	0.657133	0.108746	-0.182347
236	1	2	3.81133	3.20093	0.931893	87	9.66667	1	14.8473	14.5242	14.1854	3.85322	3.81107	3.76635	1.17165	1.16209	1.15184	1.64919	0.705541	0.217269	-0.151478	0.0175337		-1.75613
237	1	2	3.36616	2.89584	0.51006	91	10.1111	1	12.2116	11.456	10.141	3.49452	3.38467	3.18449	1.08677	1.05903	1.00608	0.554218	0.320486	-0.25632	-0.494191	1.25328	0.494501	0.0980478	-0.305832
238	1	1	1.9365	1.7239	0.322137	18	2	1	4.58878	3.73622	3.13197	2.14214	1.93293	1.76974	0.661698	0.572433	0.495818
239	1	2	2.29139	1.92369	0.404599			1	4.98598	6.20078	5.42817	2.23293	2.49014	2.32984	0.69775	0.792446	0.734653	0.14027	0.18728	-0.853036	-0.727508	0.419284	0.35906	-0.377491	-0.444833
240	1	1	0.138535	1.73579	0.264904			1														0.00762335		-2.11785
241	1	1	2.71009	2.29479	0.314067	58	6.44444	1	8.49221	7.10822	6.56331	2.91414	2.66612	2.5619	0.929021	0.851761	0.817123	1.24337	0.0472648	0.0946	-1.32546	0.0198207	0	-1.70288
242	1	6	2.09767	2.07245	0.445731	45	5	1	4.68838	4.00389	4.235	2.16527	2.00097	2.05791	0.671023	0.602482	0.626853	0.0808075	0	-1.09255		0.00457401	0.0404038	-2.3397	-1.39358
243	1	1	3.74653	3.28638	0.688387	93	10.3333	1	14.8187	13.9233	13.1131	3.84951	3.7314	3.6212	1.17081	1.14374	1.11771	0.158058	0.400988	-0.801185	-0.396868
244	1	1	3.81975	3.18107	0.869482	64	7.11111	1	14.2436	15.0469	14.2126	3.77407	3.87904	3.76996	1.15362	1.17745	1.15267	0.442154	0.331362	-0.354426	-0.479698	0.179911	0.131122	-0.744942	-0.882326
245	1	1	3.12146	2.79533	0.326654	137	15.2222	1	9.88913	9.82525	9.80375	3.1447	3.13453	3.13109	0.995158	0.992344	0.991392					0.0274441	0.0437072	-1.56155	-1.35945
246	1	6	4.35564	3.60471	0.784771	164	18.2222	1	18.7477	19.4033	18.4329	4.32986	4.40491	4.29336	1.27295	1.28787	1.26559	0.765003	0.905349	-0.116337	-0.0431838	0.365159	0.230988	-0.437518	-0.636411
247	1	1	3.23938	2.58375	0.464017	119	13.2222	1	12.3975	11.4425	5.20791	3.521	3.38268	2.28208	1.09333	1.05852	0.716663	0.807059	0.237086	-0.0930947	-0.625094	0.0251571	0.0152467	-1.59934	-1.81682
248	1	1	3.09715	2.59249	0.310221	43	4.77778	1	11.6972	9.03149	7.9885	3.42012	3.00524	2.82639	1.06808	0.95576	0.902465	0.50924	1.21631	-0.293078	0.0850428	0.224127	0.286257	-0.649507	-0.543244
249	1	15	3.24099	1.61303	0.247386	119	13.2222	1	10.7431	10.7492	10.8741	3.27766	3.2786	3.29759	1.03113	1.03138	1.03639	0.361347	0.0147385	-0.442076	-1.83155	0.0238865	0.0907179	-1.62185	-1.04231
250	1	6	3.12594	2.11675	0.318467	73	10.8148	1	10.2073	9.61063	9.55472	3.19489	3.1001	3.09107	1.00891	0.982752	0.980218	1.01238	0.438089	0.00534409	-0.358438	0.11092	0.124769	-0.954991	-0.903894
251	1	2	3.17238	1.63737	0.191591	58	8.59259	1	10.6417	9.55472	9.47911	3.26216	3.09107	3.07882	1.02701	0.980218	0.976767
252	1	3	3.16537	2.35454	0.36968	91	13.4815	1	9.88729	10.2641	10.2725	3.14441	3.20376	3.20507	0.995077	1.01132	1.01167	0.470107	0.462483	-0.327804	-0.334904
253	1	11	3.52635	2.70001	0.439762	80	11.8519	1	13.0356	12.3006	11.6325	3.61048	3.50722	3.41064	1.11513	1.08993	1.06567	0.280539	0.132951	-0.552006	-0.876308	0.409374	1.54373	-0.38788	0.188571
254	1	2	3.39326	2.08429	0.5051	112	16.5926	1	11.6335	11.6004	11.8245	3.41079	3.40594	3.43868	1.06571	1.06447	1.07278	1.15113	0.484845	0.061123	-0.314397	0	1.23422		0.0913929
255	1	1	3.3628	2.15884	0.431109	127	18.8148	1	10.8449	11.5431	11.8152	3.29316	3.39751	3.43733	1.03523	1.06232	1.07244	1.00384	0.570735	0.00166583	-0.243565	0.191346	0.0106727	-0.71818	-1.97173
256	1	13	2.529	2.08024	0.256918	78	11.5556	1	6.79188	6.37374	5.88827	2.60612	2.52463	2.42658	0.83199	0.804394	0.769988	0.159074	0.0106727	-0.798401	-1.97173
257	1	3	3.72857	3.24282	0.60119	162	24	1	14.9607	13.5242	13.3761	3.8679	3.67752	3.65733	1.17495	1.13111	1.12633	0.85534	0.90972	-0.0678611	-0.0410922	0.100628	0.106727	-0.99728	-0.971726
258	1	3	3.31007	1.28644	0.175054	20	2.96296	1	13.2525	10.001	8.37222	3.6404	3.16243	2.89348	1.1223	1.00004	0.922841		0.864488		-0.0632409
259	1	1	2.21402	1.70205	0.450764	57	8.44444	1	6.04293	4.36827	3.69671	2.45824	2.09004	1.92268	0.781248	0.640309	0.567815	0.329329	0	-0.48237
260	1	13	3.03863	2.01834	0.365932	117	17.3333	1	10.0171	8.88048	8.80956	3.16497	2.98001	2.96809	1.00074	0.948437	0.944954	0.468074	0.352453	-0.329686	-0.452899	0.332886	0.380659	-0.477704	-0.419463
261	1	3	2.04508	1.5777	0.307916	17	2.51852	1	5.40298	3.51194	3.12149	2.32443	1.87402	1.76677	0.732634	0.545547	0.494362	0.332886	0.524995	-0.477704	-0.279845	0.155516	0.173812	-0.808224	-0.759919
262	1	1	2.62704	2.344	0.524616	69	10.2222	1	5.34541	7.43069	6.93118	2.31201	2.72593	2.63271	0.727981	0.871029	0.840807	1.06879	0.227176	0.028894	-0.643638
263	1	1	3.36141	2.77792	0.523733	86	12.7407	1	12.0534	10.9874	10.4452	3.47181	3.31473	3.2319	1.08111	1.0409	1.01892	1.03449	0.311795	0.0147259	-0.506131
264	1	2	2.63888	2.70916	0.726417			1	8.07389	6.52995	6.03254	2.84146	2.55538	2.45612	0.907083	0.81491	0.7805	0.459688		-0.337537
302	2	4	1.84541	2.00456	0.406108	20	2.22222	1	4.05032	3.4236	2.39686	2.01254	1.8503	1.54818	0.60749	0.534482	0.379642
303	2	1	2.48338	2.78408	0.466908	30	3.33333	1	6.80333	6.22483	5.47706	2.60832	2.49496	2.34031	0.832722	0.794128	0.738547	0.347625	0.081824	-0.458889	-1.08712	0.0325263		-1.48777
304	2		2.81463	2.1826	0.489081	81	9	0	7.84213	7.90411	8.31062	2.80038	2.81142	2.88281	0.894434	0.897853	0.919633	0.820273	0.0190584	-0.0860417	-1.71991		0.0434531		-1.36198
305	2	3	4.25016	3.33821	1.00918	95	10.5556	1	18.7868	18.2439	16.6898	4.33437	4.27129	4.08532	1.27385	1.26112	1.22245	0.0701348	0.745564	-1.15407	-0.127515	0.246234	0.720407	-0.608651	-0.142422
306	2	4	2.93459	2.55649	0.610218	103	11.4444	1	8.53772	8.58028	8.2927	2.92194	2.92921	2.87971	0.931342	0.933502	0.918696	0.597671	0.384217	-0.223538	-0.415423
307	2	5	3.08699	3.04219	0.342695	71	7.88889	1	9.98595	9.66421	8.85236	3.16006	3.10873	2.97529	0.99939	0.985166	0.947059	0.104186	0.0263006	-0.982191	-1.58003	0.150942	0.0480271	-0.821189	-1.31851
308	2	5	2.86917	2.5702	0.945744	88	9.77778	1	8.36259	8.85236	7.86433	2.89181	2.97529	2.80434	0.922341	0.947059	0.895662	2.06059	1.50371	0.313992	0.177163	0.458926	0.288544	-0.338257	-0.539788
309	2	5	2.24297	1.95858	0.429296	35	3.88889	1	6.49509	4.75631	3.88418	2.54855	2.1809	1.97083	0.812585	0.67727	0.589299	0.292737	0.00457401	-0.533523	-2.3397	0.164664	0.286638	-0.7834	-0.542666
310	2	5	3.51693	3.17508	0.472349	120	13.3333	1	13.0541	12.9305	10.9095	3.61305	3.5959	3.30296	1.11575	1.11161	1.03781	0.194141	0.370495	-0.711882	-0.431218
311	2	3	2.16632	1.14146	0.287075	103	11.4444	1	4.47039	4.80329	4.57951	2.11433	2.19164	2.13998	0.650345	0.681538	0.660819
312	2	9	3.41053	3.0699	0.716736	122	13.5556	1	12.6803	11.6203	10.9052	3.56094	3.40886	3.30231	1.10313	1.06522	1.03764	0.754712	0.166951	-0.122219	-0.77741	0.125023	0.942246	-0.90301	-0.0258355
313	2	11	3.97456	3.16323	0.442369	97	10.7778	1	15.904	15.925	15.1811	3.98798	3.99062	3.89629	1.20151	1.20208	1.1813	0.266055	0.330854	-0.575029	-0.480364	0.105202	0.683815	-0.977975	-0.165062
314	2		1.21854	1.37872	0.453397	14	1.55556		1.44575	1.44183	1.60352	1.2024	1.20076	1.2663	0.160095	0.158913	0.205074					0.573276	0.0289687	-0.241636	-1.53807
315	2	4	1.98526	1.80468	0.298074	21	2.33333	1	4.15783	3.92843	3.79182	2.03908	1.98203	1.94726	0.618867	0.59422	0.578848	0.0932227	0.0950378	-1.03048	-1.0221
316	2	1	2.73731	3.21309	0.351504			1	7.75151	7.61534	6.93487	2.78415	2.75959	2.63341	0.889386	0.881689	0.841038
317	2	6	3.42375	3.37209	0.530247	100	11.1111	1	12.2581	11.5317	11.3796	3.50115	3.39584	3.37337	1.08842	1.06189	1.05613	0.33187	0.152467	-0.479032	-0.816824	0.121211	0.183342	-0.916457	-0.736739
318	2	3	2.9754	2.66165	0.423941	56	6.22222	1	11.0248	8.87291	6.38182	3.32037	2.97874	2.52623	1.04237	0.948066	0.804944	0.575563	0.358298	-0.239907	-0.445756
319	2	7	3.29508	2.6451	0.813975	77	8.55556	1	12.2754	10.5356	9.4271	3.50363	3.24585	3.07036	1.08904	1.02266	0.974378	1.01086	0.48637	0.00468954	-0.313033	0.311033	0.0604786	-0.507194	-1.2184
320	2	4	3.61152	4.02761	0.623677	78	8.66667	1	15.8516	12.7063	10.8568	3.98141	3.56459	3.29497	1.20007	1.10402	1.0357		0.672685		-0.172188
321	2	3	2.4263	1.77698	0.483251	100	11.1111	1	6.43118	5.9457	4.97896	2.53598	2.43838	2.23136	0.808291	0.774203	0.697138	0.304426	0.246488	-0.516518	-0.608204	0.0152467	0.0617492	-1.81682	-1.20937
322	2	3	1.73788	1.19507	0.159656	5	0.555556	1	3.17019	3.1086	2.6815	1.7805	1.76312	1.63753	0.501085	0.492565	0.428377
323	2	11	2.70281	2.28847	0.371669	119	13.2222	1	7.64856	7.39354	7.03184	2.7656	2.71911	2.65176	0.88358	0.868852	0.847069	0.525503	0.383781	-0.279425	-0.415916	0.0991036	0.165971	-1.00391	-0.779967
324	2	4	3.98124	3.39289	0.571615	111	12.3333	1	16.5093	15.9505	14.9924	4.06317	3.9938	3.872	1.21773	1.20277	1.17587	0.389553	0.622574	-0.409433	-0.205809	0.213454	1.1679	-0.670696	0.0674048
325	2	1	3.40014	2.00221	0.747678	123	13.6667	1	10.9017	11.6668	12.004	3.30177	3.41567	3.46468	1.03749	1.06695	1.07933	2.46349	0.731842	0.39155	-0.135583	0.658658	2.40339	-0.18134	0.380824
326	2	5	2.74497	1.92961	0.386492			1	8.10487	7.39482	7.2741	2.84691	2.71934	2.69705	0.908746	0.868928	0.86178	0.573276	0.0548881	-0.241636	-1.26052	0.204306	0.0106727	-0.689719	-1.97173
327	2	11	3.57579	2.52396	0.566997			1	12.1561	13.1409	12.4876	3.48656	3.62504	3.53379	1.0848	1.11863	1.09648	0.421571	0.0884309	-0.375129	-1.0534	1.22279	0.0213454	0.0873504	-1.6707
328	2	1	3.40245	2.4191	0.407005	111	12.3333	1	12.1421	11.1559	11.8659	3.48455	3.34005	3.4447	1.08429	1.0475	1.0743	0.224889	0.344576	-0.648032	-0.462716	2.97616	0.345338	0.473656	-0.461756
329	2	3	3.29122	2.82811	0.621407	30	3.33333	1	11.9127	10.8815	9.68015	3.45148	3.29871	3.11129	1.07601	1.03669	0.985882	0.713546	0.888883	-0.146578	-0.0511554
330	2	1	3.19648	2.6148	0.442473	22	2.44444	1	11.5673	9.22044	9.92063	3.40107	3.03652	3.1497	1.06323	0.964752	0.996539	0	0.253095		-0.596716	0.0991036	0.280539	-1.00391	-0.552006
331	2	6	3.66587	3.08313	0.770702	116	12.8889	1	14.5303	13.0664	12.628	3.81186	3.61475	3.5536	1.16227	1.11616	1.10134	1.4572	0.566796	0.16352	-0.246573
332	2	1	3.15418	3.03471	0.889838	64	7.11111	1	11.88	9.48154	8.76558	3.44674	3.07921	2.96067	1.07482	0.976879	0.94278					0.257669	0.579375	-0.588937	-0.23704
334	2		3.40098	2.72669	0.517585	43	4.77778	0	13.275	11.7692	9.34611	3.64348	3.43063	3.05714	1.12303	1.07075	0.970631
335	2	4	3.04823	2.59477	0.454632	129	14.3333	1	9.59542	9.31828	8.90551	3.09765	3.05259	2.98421	0.982064	0.969336	0.949659	0.236324	0.213759	-0.626492	-0.670076	0.0472648	0.137983	-1.32546	-0.860175
336	2	11	3.56723	2.21341	0.339984	144	16	1	13.026	12.5774	12.6504	3.60915	3.54647	3.55674	1.11481	1.09959	1.10211	0.501108	0.443933	-0.300068	-0.352682	0.213454	0.602245	-0.670696	-0.220227
337	2	5	2.52814	1.85413	0.449205	94	10.4444	1	6.73243	6.42792	5.73956	2.59469	2.53533	2.39574	0.828172	0.808071	0.758879	0.34915	1.58108	-0.456989	0.198955	0.00152467	0.0625115	-2.81682	-1.20404
338	2	3	2.98308	2.12579	0.520797	72	8	1	7.9737	9.00746	9.20766	2.82377	3.00124	3.03441	0.90166	0.954602	0.964149	0.94123	1.87636	-0.0263043	0.273316
339	2	4	2.64834	2.22585	0.449312	53	7.85185	1	7.7471	6.66308	6.6186	2.78336	2.58129	2.57266	0.889139	0.823675	0.820766	0.314997	0.371257	-0.501694	-0.430325	0.368589	0.225651	-0.433458	-0.646562
340	2	2	2.89923	2.02579	0.612145	90	13.3333	1	8.57311	8.30502	8.51738	2.92799	2.88184	2.91845	0.933139	0.919341	0.930306	1.03983	0.838569	0.0169604	-0.0764613	0.872874	1.44691	-0.0590485	0.160442
341	2	1	3.27902	2.37284	0.612224	55	8.14815	1	10.8554	10.3516	10.6361	3.29475	3.21739	3.26131	1.03565	1.01501	1.02678	0.721169	1.29292	-0.141963	0.111572
342	2	1	1.3243	0.777522		82	12.1481	1	1.27781	1.91283	1.92061	1.1304	1.38305	1.38586	0.106468	0.281677	0.283439		0.00686102		-2.16361
343	2	2	2.45753	2.46594	0.793136	23	3.40741	1	7.12187	5.70911	5.56189	2.66868	2.38937	2.35837	0.852594	0.756568	0.745223					0.0808075		-1.09255
344	2	14	3.53035	1.46038	0.215258	104	15.4074	1	12.1092	12.5897	12.8848	3.47982	3.54819	3.58954	1.08311	1.10001	1.11008	0.131122	0.201257	-0.882326	-0.69625	0.267427	0.599196	-0.572794	-0.222431
345	2	3	2.76596	2.27766	0.448929	74	10.963	1	8.28362	7.32858	6.75916	2.87813	2.70714	2.59984	0.91822	0.86502	0.829893	0.651034	0.375831	-0.186396	-0.425007	0.00304934	0.47646	-2.51579	-0.321974
346	2	7	2.60397	1.85239	0.567257			1	7.41258	6.51472	6.20623	2.72261	2.55239	2.49123	0.869969	0.813896	0.792828	0.178895	0.249436	-0.747403	-0.603041	0.15018	0.0987224	-0.823388	-1.00558
347	2	1	2.04277	1.82855	0.407486	57	8.44444	1	3.49138	4.53794	4.26037	1.86852	2.13024	2.06407	0.542997	0.656858	0.629447	0.147131	0.335428	-0.832297	-0.474401
348	2	4	1.60735	1.42558	0.247372	12	1.77778	1	2.88778	2.43363	2.28012	1.69935	1.56001	1.51001	0.460565	0.386254	0.357957	0.0594622	0.0365921	-1.22576	-1.43661
349	2	2	3.36128	2.29562	0.471355	118	17.4815	1	10.6874	13.431	9.96099	3.26917	3.66484	3.1561	1.02887	1.12811	0.998302	0.967149	0.448253	-0.0145065	-0.348477	0.762843	0.801214	-0.117565	-0.0962513
350	2	1	3.50868	2.52618	0.620271	85	12.5926	1	11.5823	12.4288	11.9489	3.40328	3.52545	3.45672	1.06379	1.09443	1.07733		0.606819		-0.216941	0.333903	1.06193	-0.47638	0.0260971
351	2	12	3.02847	2.66063	0.596693	77	11.4074	1	10.1966	8.53096	8.7953	3.1932	2.92078	2.96569	1.00845	0.930998	0.944251	0.741498	1.30766	-0.12989	0.116495	0.276728	0.370495	-0.557947	-0.431218
352	2	3	2.25253	1.97216	0.332361	80	11.8519	1	5.78918	4.51464	4.3101	2.40607	2.12477	2.07608	0.762617	0.654623	0.634487	0.439105	0.180826	-0.357432	-0.742739
353	2	8	3.10038	2.61751	0.29773	80	11.8519	1	9.98294	9.2397	8.73886	3.15958	3.03969	2.95616	0.999258	0.965658	0.941455	0.227176	0.163445	-0.643638	-0.786629	0.034051	0.0462483	-1.46787	-1.3349
404	3	2		2.79614	0.789924			1
405	3	7	3.07412	2.79845	0.625978	41	4.55556	1	10.8555	9.43188	8.59768	3.29477	3.07114	2.93218	1.03565	0.974598	0.934381	0.275203	0.203798	-0.560347	-0.690801	0.128072	0.841618	-0.892545	-0.0748849
406	3	5	3.27342	2.11533	0.568139	59	6.55556	1	10.0446	8.59768	11.4196	3.16933	2.93218	3.37928	1.00193	0.934381	1.05765
407	3	14	2.47753	2.45005	0.392782	127	14.1111	1	6.30884	6.2448	5.50016	2.51174	2.49896	2.34524	0.79995	0.795519	0.740375	0.419284	0.100247	-0.377491	-0.998928	0.0884309	0.206593	-1.0534	-0.684885
408	3	1	3.17655	2.03466	0.560543	116	12.8889	1	10.4087	10.0172	10.0023	3.22626	3.165	3.16264	1.0174	1.00075	1.0001
409	3	6	3.12311	2.44414	0.689551	130	14.4444	1	9.90582	9.47965	9.6099	3.14735	3.0789	3.09998	0.99589	0.976792	0.982719	1.30918	0.443679	0.117001	-0.352931	0.545832	0.379643	-0.262941	-0.420625
410	3	12	3.71276	3.23935	0.597436	76	8.44444	1	14.6257	13.7722	12.679	3.82436	3.71109	3.56076	1.16512	1.139	1.10309	0.666789	0.360585	-0.176011	-0.442993	0.24471	0.568702	-0.611349	-0.245115
411	3	1	1.86876	1.30231	0.33842	29	3.22222	1	4.89482	3.25764	2.52536	2.21242	1.80489	1.58914	0.689737	0.512903	0.402323	0.125023	0.274441	-0.90301	-0.561551
412	3	1	3.45001	2.26123	0.561247	84	9.33333	1	13.7202	11.5087	10.9333	3.70408	3.39245	3.30656	1.13736	1.06103	1.03875	1.1153	1.8723	0.0473903	0.272374	1.88907		0.276247
413	3	1	2.23493	2.04766	0.226996	59	6.55556	1	4.93324	5.06365	4.87747	2.22109	2.25026	2.2085	0.693132	0.704464	0.688195	0.0186772		-1.72869		0.176862	0.0434531	-0.752366	-1.36198
414	3	1	4.20507	3.73273	0.717544	135	15	1	18.692	17.4827	17.3057	4.32342	4.18123	4.16002	1.27166	1.24261	1.23819	0.552366	0.161615	-0.257773	-0.791518	0	0.205831		-0.68649
415	3	1	3.66429	3.43757	0.82649	14	1.55556	1	14.3004	12.1374		3.78158	3.48388		1.15535	1.08413		2.00189	1.31986	0.301441	0.120527	1.80521	2.61024	0.256528	0.41668
416	3	14	5.94587	4.72657	0.752871	87	9.66667	1										1.05279	0.576707	0.0223397	-0.239045	0.571751	1.2734	-0.242793	0.104966
417	3	6	3.22137	3.14453	0.422773	64	7.11111	1	10.4725	10.2235	10.4132	3.23613	3.19743	3.22694	1.02005	1.0096	1.01758	0.413186	0.464516	-0.383855	-0.332999	0.0884309	0.227176	-1.0534	-0.643638
418	3	1	3.5514	3.30721	0.59206	182	20.2222	1	13.0173	12.5374	11.9234	3.60795	3.54082	3.45303	1.11452	1.09821	1.0764	0.844667	0.97213	-0.0733142	-0.0122757	0.373544	0.555997	-0.427658	-0.254928
419	3	2	3.91767	3.28818	0.829535	102	11.3333	1	16.5105	15.2433	14.8467	4.06331	3.90427	3.85314	1.21776	1.18308	1.17163	0.941332	0.843143	-0.0262574	-0.0740989
420	3	1		3.18066	0.449252			1	15.454	16.0228		3.93115	4.00285		1.18904	1.20474		0.169238	0.239373	-0.771501	-0.620924
421	3	7	3.43144	3.24291	0.844888	79	8.77778	1	13.1916	11.889	10.7301	3.63203	3.44805	3.27568	1.1203	1.07515	1.0306	0.730317	0.847336	-0.136488	-0.0719445	0.168222	0.963592	-0.774117	-0.0161069
422	3	3	2.68609	1.53963	0.364231	102	11.3333	1	6.44371	7.23538	7.56897	2.53845	2.68987	2.75118	0.809136	0.859461	0.879037	0.108252	0.344194	-0.965566	-0.463196
423	3		2.52802	1.53469	0.695086	47	5.22222	0	6.58294	6.45759	5.93405	2.56573	2.54118	2.43599	0.81842	0.81007	0.773351	0.774533	1.79606	-0.11096	0.254321
424	3	7	4.58501	3.40344	0.609769	113	12.5556	1	21.2133	20.9135	21.0361	4.60579	4.57313	4.58651	1.32661	1.32043	1.32296	1.09929	0.3461	0.0411113	-0.460798
425	3	1	2.26277	1.69275	0.376193	114	12.6667	1	5.2027	5.77636	4.16514	2.28094	2.40341	2.04087	0.716229	0.761654	0.619629	0.205831		-0.68649		0.00304934	0.311795	-2.51579	-0.506131
426	3	6	1.8614	1.11732		40	4.44444	1	2.13497	3.86588	2.8756	1.46116	1.96618	1.69576	0.329393	0.587249	0.458728
427	3	6	2.99133	1.93028	0.420682	105	11.6667	1	6.26701	9.53172	9.13346	2.5034	3.08735	3.02216	0.797061	0.979171	0.960635	1.55262	0.0259194	0.191066	-1.58638	0.0396414	0.243947	-1.40185	-0.612704
428	3	3	4.0424	3.3383	1.01858	81	9	1	15.673	16.3687	15.316	3.95892	4.04582	3.91357	1.19515	1.21401	1.18515					1.05202	0.782156	0.0220251	-0.106707
429	3	15	2.3151	2.03167	0.372953	92	10.2222	1	5.51246	5.53508	4.76289	2.34786	2.35268	2.1824	0.741346	0.743124	0.67787	0.174575	0.409374	-0.758019	-0.38788	0.0701348	0.211929	-1.15407	-0.673809
430	3	15	3.42032	2.86666	0.573677	137	15.2222	1	11.8695	11.6154	11.7585	3.44522	3.40813	3.42906	1.07443	1.06503	1.07035	0.956273	0.257923	-0.0194179	-0.588509	0.166951	0.505809	-0.77741	-0.296013
431	3	3	3.72267	3.69834	0.613138	80	8.88889	1	15.8063	13.4543	12.2566	3.97571	3.668	3.50094	1.19883	1.12886	1.08837	1.09624	0.333522	0.0399049	-0.476876
432	3	1	3.14033	2.08897	0.452164	111	12.3333	1	10.4216	9.79876	9.45926	3.22825	3.1303	3.07559	1.01793	0.991171	0.975857	0.651339	0.877448	-0.186193	-0.0567787	0.0983413	0.0274441	-1.00726	-1.56155
433	3	14	3.27714	2.92076	0.689593	98	10.8889	1	11.054	10.8789	9.96753	3.32476	3.29833	3.15714	1.04352	1.03659	0.998587	0.526926	0.525249	-0.27825	-0.279635	0.116891	0.0106727	-0.932217	-1.97173
434	3		2.64881	2.07824	0.728253	93	10.3333	0	6.91884	7.02702	6.80307	2.63037	2.65085	2.60827	0.840033	0.846771	0.832705	0.160472	0.408612	-0.794602	-0.388689	0.472648	0.866013	-0.325462	-0.0624757
435	3	3	2.52242	1.88716	0.646439	103	11.4444	1	6.71805	6.18121	6.265	2.59192	2.4862	2.503	0.827243	0.791073	0.796921	0.429957	2.05373	-0.366575	0.312544	0.0233783	0.0663232	-1.63119	-1.17833
436	3	1	2.27671	1.37574	0.329753	81	9	1	5.6783	5.42929	4.43101	2.38292	2.33008	2.105	0.754218	0.734743	0.646503	0.387266	0.295786	-0.41199	-0.529022
437	3	14	3.10078	2.72964	0.593529	166	18.4444	1	9.5403	9.34893	10.2328	3.08874	3.0576	3.19888	0.979562	0.970762	1.00999	0.840093	0.45054	-0.0756724	-0.346267	0.365616	0.323484	-0.436975	-0.490147
438	3	7	3.05592	2.74193	0.359969	101	11.2222	1	10.4037	9.2262	8.71342	3.22548	3.03747	2.95185	1.01719	0.965023	0.940189	0.296548	0.0963084	-0.527904	-1.01634	1.0444	0.273424	0.0188666	-0.563163
439	3	15	3.13492	2.51636	0.759683	102	11.3333	1	10.3483	9.71434	9.39449	3.21687	3.11678	3.06504	1.01487	0.987413	0.972873		0.107235		-0.969663	0.0731842	0.0808075	-1.13558	-1.09255
440	3	1	2.77127	2.63786	0.562574	11	1.22222	1	8.37718	7.54834	7.0593	2.89434	2.74742	2.65693	0.923098	0.877851	0.848762		0.321197		-0.493228
441	3	4	3.79951	2.5819	1.24411	102	11.3333	1	14.8093	14.2603	14.3937	3.84829	3.77628	3.7939	1.17054	1.15413	1.15817	1.05609	0.659268	0.0237003	-0.180938	0.153992	0.0777582	-0.812503	-1.10925
442	3	1	2.92285	2.33498	0.357753	63	7	1	8.41285	8.57667	8.55297	2.90049	2.9286	2.92455	0.924943	0.933319	0.932117	0.433006	0.340002	-0.363506	-0.468519	0	0.204306		-0.689719
443	3		3.07761	2.38715	0.743361	54	6	0	9.84194	10.1221	8.86139	3.13719	3.18153	2.97681	0.993081	1.00527	0.947502	0.269867	3.60203	-0.568851	0.556548	6.46841	0	0.810798
444	3	4	3.67998	2.17823	0.391114	163	18.1111	1	14.6084	13.2872	13.3075	3.8221	3.64516	3.64795	1.1646	1.12343	1.1241	0.107489	0.221458	-0.968635	-0.654708	0.0564128	0.219553	-1.24862	-0.658461
445	3	9	3.01775	2.72121	0.717358	85	9.44444	1	10.0719	8.99691	8.34142	3.17363	2.99948	2.88815	1.00311	0.954093	0.92124	0.899556	0.38193	-0.045972	-0.418016	0.373544	0.100628	-0.427658	-0.99728
446	3	4	3.64273	3.02378	0.267097	37	4.11111	1	13.155	13.2372	13.376	3.62699	3.63829	3.65733	1.11909	1.1218	1.12633	0.0768434		-1.11439
447	3	13	4.5954	3.98533	0.516463	96	10.6667	1	21.3882	21.1922	20.7403	4.62474	4.6035	4.55415	1.33017	1.32618	1.31681	0.450286	0.41532	-0.346512	-0.381617	0.0343051	1.07375	-1.46464	0.0309029
448	3	4	4.73232	4.24358	0.821315	111	12.3333	1	21.7328	22.7204	20.8055	4.66184	4.76659	4.56131	1.33712	1.35642	1.31818	1.06803	1.52505	0.0285842	0.183285	0.0121974	0.507715	-1.91373	-0.29438
449	3		2.47831	2.51068	0.384062	41	4.55556	0	6.65584	5.52129	6.35692	2.57989	2.34974	2.52129	0.823203	0.742041	0.803247
450	3	9	4.72179	4.13414	0.686222	102	11.3333	1	25.9659	21.1004	20.9897	5.09567	4.59351	4.58145	1.4144	1.32429	1.32201	1.20246	1.34438	0.0800695	0.128521	0.018296	0.0274441	-1.73764	-1.56155
451	3	1	2.44086			33	3.66667	1	5.65813	5.94005	6.23425	2.37868	2.43722	2.49685	0.752673	0.77379	0.794784
452	3	1	2.13852	0.966302	0.24983	78	8.66667	1	5.65331	4.35978	3.85779	2.37767	2.08801	1.96412	0.752303	0.639464	0.586338	0.526011	0.218028	-0.279005	-0.661488
453	3	4	2.99918	1.21583	0.219727	94	10.4444	1	8.92955	8.97761	9.02864	2.98824	2.99627	3.00477	0.95083	0.953161	0.955622	0.319418	0.595003	-0.49564	-0.225481	0.200875		-0.697073
454	3	1	3.76345	2.18769	0.367555	138	15.3333	1	13.741	14.0965	14.2079	3.70689	3.75453	3.76934	1.13802	1.14911	1.15253	0.563112	0.105965	-0.249405	-0.974839	0.302901	0.0808075	-0.518699	-1.09255
455	3	2	2.99694	2.09287	0.222252	64	9.48148	1	10.1693	8.44361	8.02946	3.18893	2.90579	2.83363	1.00729	0.926528	0.904686	0.394381	0.358298	-0.404084	-0.445756	0.00914802	0.431482	-2.03867	-0.365038
456	3	9	2.81229	1.14548	0.186864	49	7.25926	1	7.80882	7.85107	8.32721	2.79443	2.80198	2.88569	0.892585	0.894929	0.9205	0.149926	0.0365921	-0.824123	-1.43661	0.221077	0.0228701	-0.655456	-1.64073
457	3	4	2.52112	2.32435	0.479726	51	7.55556	1	6.8774	6.143	5.56575	2.62248	2.47851	2.35918	0.837424	0.788381	0.745524	1.31427	0.367446	0.118683	-0.434807	0.0274441		-1.56155
458	3	2	2.79382	1.36279	0.211043	49	7.25926	1	8.19545	7.68371	7.54442	2.86277	2.77195	2.74671	0.913573	0.885571	0.877626	0.018296	0.422334	-1.73764	-0.374344	0.0381168	0.0707447	-1.41888	-1.15031
459	3	14	2.71908	2.34199	0.444574	64	9.48148	1	7.43685	7.21503	7.33359	2.72706	2.68608	2.70806	0.871389	0.858238	0.865316	0.653779	0.490944	-0.184569	-0.308968		0.363177		-0.439882
460	3		2.66397	1.49862	0.286435	93	13.7778	0	7.39023	6.9914	6.74707	2.7185	2.64412	2.59751	0.868658	0.844564	0.829115	0.143319		-0.843696
461	3	6	3.81832	2.77448	0.905238	120	17.7778	1	13.3198	15.6412	14.4532	3.64962	3.9549	3.80174	1.1245	1.19427	1.15997	0.303409	0.335936	-0.517971	-0.473744	0.875923	0.872112	-0.057534	-0.059428
462	3	6	2.82027	2.73772	0.440745	93	13.7778	1	8.2892	7.88633	7.98017	2.8791	2.80826	2.82492	0.918513	0.896875	0.902012	0.0327804	0.0411661	-1.48439	-1.38546
463	3	1	3.01845	2.19502	0.35438	55	8.14815	1	9.33545	8.95919	8.06393	3.0554	2.99319	2.83971	0.970135	0.952269	0.906547
464	3	13	2.7995	2.25255	0.374135	48	7.11111	1	8.12013	7.61849	7.64341	2.84958	2.76016	2.76467	0.909563	0.881869	0.883287	0.516863	0.262752	-0.286624	-0.580455	0.0503141	0.0167714	-1.29831	-1.77543
465	3	1	2.98062	2.7878	0.210024	55	8.14815	1	9.143	8.80452	8.77042	3.02374	2.96724	2.96149	0.961089	0.944705	0.94302					0.106727	0.147131	-0.971726	-0.832297
466	3	10	3.26441	3.04787	0.393122	74	10.963	1	10.6411	10.7506	10.9978	3.26207	3.27881	3.31629	1.02699	1.03143	1.0413	0.294261	0.262243	-0.531267	-0.581296	0.456385	0.205068	-0.340669	-0.688102
467	3	13	2.91354	2.44302	0.287983	75	11.1111	1	8.25716	8.57903	8.65579	2.87353	2.929	2.94207	0.916831	0.933438	0.937307	0.0968166	0.164664	-1.01405	-0.7834	0.0259194	0.018296	-1.58638	-1.73764
468	3	10	5.09898	3.83275	0.572625	101	14.963	1	25.7784	26.165	26.6178	5.07724	5.11517	5.15925	1.41126	1.41772	1.42517	0.845811	0.877448	-0.0727267	-0.0567787	0.234799	0.369733	-0.629303	-0.432112
469	3	9	2.95396	1.86748	0.368485	45	6.66667	1	9.54737	8.38462	8.02867	3.08988	2.89562	2.83349	0.979884	0.923483	0.904643	0.707066	0.79664	-0.15054	-0.0987377	0.885834	0.317131	-0.0526479	-0.498761
470	3	5	3.23603	3.10799	0.302766	113	16.7407	1	11.2403	10.0362	9.71554	3.35266	3.16799	3.11698	1.05078	1.00157	0.987467	0.428941	0.0643411	-0.367603	-1.19151
